# Supplementary material for: Genetic Interactions Between BOB1 and Multiple 26S Proteasome Subunits Suggest a Role for Proteostasis in Regulating Arabidopsis Development
Source: G3 (Bethesda). 2018 Feb 27;8(4):1379–90. doi: 10.1534/g3.118.300496 (PMC5873925; doi:10.1534/g3.118.300496)
Supplement: Supplementary file 1 [file 1379FileS1.xlsx]

## Sheet: Mutants described in this study
Name	Locus ID	Gene function	ABRC stock	Genetic background	Mutagen	Publication
BOB1	AT5G53400	Encodes BOBBER1 (BOB1), a non-canonical small heat shock protein required for both development and thermotolerance. BOB1 is cytoplasmic at basal temperatures but forms heat shock granules containing canonical small heat shock proteins at high temperatures. Source: TAIR, Jun 30, 2015.
bob1-1			na	Ler, also backcrossed into Col-0	EMS	Jurkuta et al. Partitioning of the apical domain of the Arabidopsis embryo requires the BOBBER1 NudC domain protein. The Plant Cell. 2009 21:1957-1971.
bob1-3			na	Col-0, also backcrossed into Ler	EMS	Perezet al. BOBBER1 is a non-canonical Arabidopsis small heat shock protein required for both development and thermotolerance. Plant Physiology. 2009 151:214-252.
FIL	AT2G45190	Encodes a member of the YABBY family of transcriptional regulators that is involved in abaxial cell type specification in leaves and fruits. YAB1 acts in a non-cell autonomous fashion within the meristem to affect phyllotactic patterning. The non-autonomous effect on the central region of the meristem is mediated through the activity if Lateral Suppressor (LAS). Source: TAIR, Jun 30, 2015.
fil-2			CS6377	Ler	EMS	Chen et al., The Arabidopsis FILAMENTOUS FLOWER gene is required for flower formation, Development. 1999 126:2715-2726.
fil-5			CS6379	Ler	EMS	Chen et al., The Arabidopsis FILAMENTOUS FLOWER gene is required for flower formation, Development. 1999 126:2715-2726.
RPT2a	AT4G29040	RPT2a encodes the 26S proteasome subunit. It is required for root meristem maintenance, and regulates gametogenesis. RPT2a is also shown to regulate gene silencing via DNA methylation. Source: TAIR, Jun 30, 2015.
rpt2a-5/bom1			na	Ler, also backcrossed into Col-0	EMS	This study
rpt2a-2/hlr-2			SALK_005596	Col-0	T-DNA	Ueda et al., The HALTED ROO T gene encoding the 26S proteasome subunit RPT2a is essential for the maintenance of Arabidopsis meristems. Development. 2004 131:2101-2111.
RPN1a	AT2G20580	encoding the RPN subunits of the 26S proteasome Source: TAIR, Jun 30, 2015.
rpn1a			SALK_127430C	Col-0	T-DNA	Alonso et al., Genome-wide insertional mutagenesis of Arabidopsis thaliana. Science. 2003 301:653-657.
RPN8a	AT5G05780	Encodes a putative 26S proteasome subunit RPN8a. The function of RPN8a and other 26S subunits may be required for specifying leaf adaxial identity. Source: TAIR, Jun 30, 2015.
rpn8a			SALK_151595C	Col-0	T-DNA	Alonso et al., Genome-wide insertional mutagenesis of Arabidopsis thaliana. Science. 2003 301:653-657.

## Sheet: T-DNA lines crossed to bob1-3
26SP Subunit	Gene Name	Locus ID	T-DNA ID	Predicted Insert Location	bob1-3 double mutant phenotype
20S CP	β1 (PBA)	AT4G31300	SALK_093574C	Intron	No interaction observed
	β5 (PBE)	AT1G13060	SALK_048330	Intron	No interaction observed
	β5 (PBE)	AT1G13060	SALK_092686C	Exon	No interaction observed
	β7 (PBG)	AT1G56450	SAIL_610_F05	300-UTR5	Synergistic interaction observed. Narrow rosette leaves, developmental delay, bushy appearance.*
19S RP Base	RPT2b	At2g20140	SALK_006863	Intron	No interaction observed
	RPT3	At5g58290	CS821679	Exon	No interaction observed
	RPT3	At5g58290	SALK_050423	Exon	No interaction observed
	RPT5a	At3g05530	SALK_046321	Intron	No interaction observed
	RPT5b	AT1G09100	SALK_069366	Intron	No interaction observed
	RPN1a	AT2G20580	SALK_127430C	Exon	Synergistic interaction observed. Narrow rosette leaves, severe leaf serration, developmental delay.
	RPN10	AT4G38630	SAIL_773_D09	300-UTR5	No interaction observed
	RPN10	AT4G38630	SALK_009616	300-UTR3	No interaction observed
19S RP Lid	RPN5a	AT5G09900	SALK_010840C	Exon	No interaction observed
	RPN5b	AT5G64760	SALK_127791C	Exon	No interaction observed
	RPN8a	AT5G05780	SALK_143140C	Exon	No interaction observed
	RPN8a	AT5G05780	SALK_151595C	Exon	Synergistic interaction observed. Narrow rosette leaves, severe leaf serration, developmental delay.
	RPN12a	AT1G64520	SALK_134934C	Exon	No interaction observed
	RPN12a	AT1G64520	SAIL_704_F07	Exon	Synergistic interaction observed. Severe leaf serration, developmental delay. *
	RPN12b	AT5G42040	SALK_057729C	300-UTR5	No interaction observed
	RPN12b	AT5G42040	SALK_123958	300-UTR5	No interaction observed
	RPN13	AT2G26590	SALK_034276C	Exon	No interaction observed
	RPN13	AT2G26590	SALK_086609C	Intron	No interaction observed
T-DNA insertion lines crossed to bob1-3. Phenotypes are noted for families segregating both the bob1-3 and 26SP subunit mutant alleles. * indicates that these mutants, although displaying possible synergistic phenotypes, could not be confirmed as homozygous for the T-DNA allele by PCR.

## Sheet: Summary of phenotypes
Genotype	Genetic background	Relevant phenotypes
bob1-1	Col-0 and Ler	Embryo lethal, embryogenesis arrests at the globular stage. Exctopic KNOX expression.
bob1-3	Col-0 and Ler	Small plants with short roots, serrated leaf margins, abnormal floral organ numbers.
bob1-3/bob1-1	Col-0	Very small plants, severely serrated leaf margins, pin-formed infloresence meristems.
	Ler	Very small plants, severely serrated leaf margins, filamentous flowers, abaxialized flowers, occasional fasciated infloresence meristems.
fil-2	Ler	Produces filamentous flowers after 50 or more relatively normal fowers.
fil-5	Ler	Produces filamentous flowers after 50 or more relatively normal fowers.
bob1-3; fil-2	Ler	Produces filamentous flowers after fewer than 12 relatively normal fowers.
bob1-3; fil-5	Ler	Produces filamentous flowers after fewer than 12 relatively normal fowers.
rpt2a-5 (bom1)	Col-0	Large plants, mildly serrated leaf margins, narrow leaves.
rpt2a-2 (hlr-2)	Col-0	Mildly serrated leaf margins, narrow leaves.
rpn1a	Col-0	Relatively normal plants.
rpn8a	Col-0	Relatively normal plants.
bob1-3; rpt2a-5	Col-0	Very small plants, severely serrated leaf margins, narrow leaves, abaxialized flowers, occasionally fasciated infloresence meristems, abaxial leaf spurs.
bob1-3; rpt2a-2	Col-0	Very small plants, severely serrated leaf margins, narrow leaves, abaxialized flowers, occasionally fasciated infloresence meristems.
bob1-3; rpn1a	Col-0	Very small plants, narrow serrated leaves.
bob1-3; rpn8a	Col-0	Very small plants, narrow serrated leaves.
